# Supplementary material for: Experts’ Opinion for Improving Pertussis Vaccination Rates in Adolescents and Adults: A Call to Action
Source: Int J Environ Res Public Health. 2022 Apr 6;19(7):4412. doi: 10.3390/ijerph19074412 (PMC8998413; doi:10.3390/ijerph19074412)
Supplement: Supplementary file 1 [file ijerph-19-04412-s001.zip]

Archive with 1 entries (1 files):
- ijerph-1603531-supplementary.pdf
